# Supplementary material for: Extracellular nanovesicles for packaging of CRISPR-Cas9 protein and sgRNA to induce therapeutic exon skipping
Source: Nat Commun. 2020 Mar 13;11:1334. doi: 10.1038/s41467-020-14957-y (PMC7070030; doi:10.1038/s41467-020-14957-y)
Supplement: Supplementary file 4 — Source Data [file 41467_2020_14957_MOESM4_ESM.xlsx]

## Sheet: Figure 1C
Figure 1C
Indel analysis of HEK293T cells stably expressing DMD1 sgRNA
	Description	Replicate 1	Replicate 2	Replicate 3	Average	Standard Deviation
	No FKBP12 (-AP219678)	0	0	0	0	0
	No FKBP12 (+AP219678)	0	0	0	0	0
	VSV-G-FKBP12 (-AP219678)	0	0	0	0	0
	VSV-G-FKBP12 (+AP219678)	1.1	2.3	1.1	1.5	0.69282
	FKBP12-EGFP (-AP219678)	0	0	0	0	0
	FKBP12-EGFP (+AP219678)	3	1.9	1.4	2.1	0.818535
	FKBP12-Gag (-AP219678)	1.1	7.7	0	2.93333	4.16453
	FKBP12-Gag (+AP219678)	11.3	21.4	2.2	11.6333	9.60434

## Sheet: Figure 1E
Figure 1E
Flow cytometry analysis of EGxxFP HEK293T reporter cells stably expressing DMD1 sgRNA
	Description	Replicate 1	Replicate 2	Replicate 3	Average	Standard Deviation
	Control	0.15	0.13	0.082	0.120667	0.0349476
	EVs without SpCas9	0.096	0.18	0.12	0.132	0.0432666
	EVs with FRB-SpCas9 (-AP21967)	3.84	3.53	3.55	3.64	0.173494
	EVs with FRB-SpCas9 (+AP21967)	14.6	13	16.3	14.6333	1.65025
	EVs with SpCas9-FRB (-AP21967)	1.64	1.56	1.67	1.62333	0.0568624
	EVs with SpCas9-FRB (+AP21967)	8.88	9.27	9.89	9.34667	0.509346
	EVs with FRB-SpCas9-FRB (-AP21967)	0.23	0.1	0.26	0.196667	0.085049
	EVs with FRB-SpCas9-FRB (+AP21967)	6.52	7.31	7.17	7	0.421545

## Sheet: Figure 1F
Figure 1 F	Flow cytometry analysis of EGxxFP HEK293T reporter cells stably expressing DMD1 sgRNA, inoculated with Evs produced in the absence or presence of AP21967 and without FRB-SpCas9
		(-) AP21967					(+) AP21967
	Volume of EVs	Replicate 1	Replicate 2	Replicate 3	Average	Standard Deviation	Replicate 1	Replicate 2	Replicate 3	Average	Standard Deviation
	0	0.2	0.26	0.26	0.24	0.034641	0.2	0.26	0.26	0.24	0.034641
	1	0.22	0.29	0.28	0.263333	0.0378594	0.21	0.41	0.3	0.306667	0.100167
	3	0.12	0.2	0.28	0.2	0.08	0.23	0.11	0.23	0.19	0.069282
	10	0.19	0.042	0.24	0.157333	0.102963	0.26	0.064	0.25	0.191333	0.110387

## Sheet: Figure 1G
Figure 1G	Flow cytometry analysis of EGxxFP HEK293T reporter cells stably expressing DMD1 sgRNA, inoculated with Evs produced in the absence or presence of AP21967 and with FRB-SpCas9
		(-) AP21967					(+) AP21967
	Volume of EVs	Replicate 1	Replicate 2	Replicate 3	Average	Standard Deviation	Replicate 1	Replicate 2	Replicate 3	Average	Standard Deviation
	0	0.2	0.26	0.26	0.24	0.034641	0.2	0.26	0.26	0.24	0.034641
	1	1.17	0.9	0.69	0.92	0.240624	7.01	4.66	4.06	5.24333	1.55911
	3	3.03	2.55	2.02	2.53333	0.505206	15.5	9.31	11.4	12.07	3.14892
	10	5.85	3.59	3.4	4.28	1.36297	29.2	19	23.6	23.9333	5.10816

## Sheet: Figure 1H
Figure 1H	Flow cytometry analysis of EGxxFP HEK293T reporter cells stably expressing DMD1 sgRNA, inoculated with Evs produced in the absence or presence of AP21967 and with FRB-SpCas9 mutant
		(-) AP21967					(+) AP21967
	Volume of EVs	Replicate 1	Replicate 2	Replicate 3	Average	Standard Deviation	Replicate 1	Replicate 2	Replicate 3	Average	Standard Deviation
	0	0.2	0.26	0.26	0.24	0.034641	0.2	0.26	0.26	0.24	0.034641
	1	1.3	0.89	0.93	1.04	0.226053	2.61	1.84	1.56	2.00333	0.543722
	3	3.3	2.16	2.12	2.52667	0.670025	4.73	3.43	3.13	3.76333	0.85049
	10	5.37	4.55	4.41	4.77667	0.518588	8.37	5.08	6.59	6.68	1.64685

## Sheet: Figure 2B
Figure 2 B
		Description	Replicate 1	Replicate 2	Replicate 3	Average	Standard Deviation
		No VLP	0.66	0.19	0.29	0.38	0.247588
		U6 sgRNA DMD1	2.43	3.1	2.88	2.80333	0.341516
		PL-5LTR-RGRDMD1x1 iP-A -Tat	1.14	1.28	1.15	1.19	0.0781025
		PL-5LTR-RGRDMD1x1 iP-A +Tat	8.14	8.7	7.97	8.27	0.381969
		pL-5LTR-delPsi-RGRDMD1x1 -Tat	0.24	0.24	0.24	0.24	0
		pL-5LTR-delPsi-RGRDMD1x1 +Tat	1.23	1.35	1.16	1.24667	0.0960902

## Sheet: Figure 2C
Figure 2 C Upper Panel
		Description	Replicate 1	Replicate 2	Replicate 3	Average	Standard Deviation
		No Treatment	0.17	0.21	0.23	0.203333	0.0305505
		NanoMEDIC no FKBP12-Gag	0.23	0.099	0.19	0.173	0.0671342
		NanoMEDIC 0 nM AP21967	0.2	0.22	0.16	0.193333	0.0305505
		NanoMEDIC 300 nM AP21967	0.16	0.17	0.16	0.163333	0.0057735
		NanoMEDIC 0 nM AP21967 + RGR DMD1	12.5	10.1	10.7	11.1	1.249
		NanoMEDIC 300 nM AP21967 + RGR DMD1	17.4	16	15.7	16.3667	0.907377
Figure 2 C Lower Pane
			Replicate 1	Replicate 2	Replicate 3	Average	Standard Deviation
		No Treatment	0.15	0.13	0.082	0.120667	0.0349476
		NanoMEDIC no FKBP12-Gag	0.096	0.18	0.12	0.132	0.0432666
		NanoMEDIC 0 nM AP21967	3.84	3.53	3.55	3.64	0.173494
		NanoMEDIC 300 nM AP21967	14.6	13	16.3	14.6333	1.65025
		NanoMEDIC 0 nM AP21967 + RGR DMD1	20.4	18.4	25.2	21.3333	3.49476
		NanoMEDIC 300 nM AP21967 + RGR DMD1	37.5	35.9	37.3	36.9	0.87178

## Sheet: Figure 3C
Figure 3C
Cell Type	Description	normalize experiment #1			normalize experiment #2			Average	STDEV
		Replicate 1	Replicate 2	Replicate 3	Replicate 1	Replicate 2	Replicate 3
HEK293T	nega	0.26087	1.17391	11.7391	0.550863	1.98311	13.5512	4.87652	6.07359
HEK293T	Luc2[V323I]-hDMD-Ex45[-]	15596.3	20159.2	20427.9	12868.6	10907.1	11023.9	15163.8	4321.54
HEK293T	no gRNA	4.82609	3.78261	4.82609	4.4069	3.85604	4.4069	4.35077	0.452928
HEK293T	Cas9 + DMD1 (posi con)	100.696	98.3478	100.957	131.656	112.927	118.656	110.54	13.0757
HEK293T	DMD1	77.087	76.1739	86.2174	97.6129	99.596	102.791	89.913	11.7117
HEK293T	DMD2	134.478	143.609	114.652	115.13	123.834	122.071	125.629	11.3857
HEK293T	DMD4	67.4348	64.0435	69.5217	131.436	125.046	137.275	99.1261	35.4476
HEK293T	DMD8	49.5652	45.913	40.6957	62.9086	64.6713	68.307	55.3435	11.3945
HEK293T	DMD9	55.5652	55.1739	52.9565	58.6118	64.5611	64.2306	58.5165	4.89887
HEK293T	DMD20	78	91.6957	85.3043	81.5277	83.5108	87.5872	84.6043	4.77395
HEK293T	DMD23	89.7391	116.87	105	142.343	162.064	157.216	128.872	29.4343
HEK293T	DMD1 & 2	111.913	109.696	98.4783	93.4264	98.274	105.986	102.962	7.31598
HEK293T	DMD1 & 4	201.261	238.957	209.217	99.1553	100.037	102.901	158.588	64.6605
HEK293T	DMD1 & 8	85.3043	80.8696	76.1739	64.1205	67.8663	69.2986	73.9389	8.20992
HEK293T	DMD1 & 9	92.4783	96	102.261	72.6037	76.6801	77.3412	86.2274	12.2259
HEK293T	DMD1 & 20	4905.65	4638.39	4517.22	3748.29	3651.56	3910.14	4228.54	524.351
HEK293T	DMD1 & 23	7194.91	7326.52	7104.13	6862.76	7065.04	6385.6	6989.83	333.28
HEK293T	DMD2 & 4	889.304	948.13	850.957	431.766	435.292	468.013	670.577	249.333
HEK293T	DMD2 & 8	71.7391	62.4783	65.7391	83.2905	79.3243	76.1293	73.1168	8.00772
HEK293T	DMD2 & 9	72.3913	73.8261	89.3478	91.0026	92.545	94.3077	85.5701	9.80185
HEK293T	DMD2 & 20	1576.3	1751.09	1717.57	1876.68	1894.2	1901.03	1786.14	128.869
HEK293T	DMD2 & 23	6767.61	6478.96	5347.83	6414.58	6050.9	6104	6193.98	490.606
HEK293T	DMD4 & 8	737.217	669.391	711.652	548.88	573.338	556.372	632.808	83.5214
HEK293T	DMD4 & 9	1313.61	1357.3	1473.65	883.584	846.126	845.244	1119.92	291.636
HEK293T	DMD4 & 20	3302.61	3860.74	3829.7	3446.53	3511.2	3568.82	3586.6	219.326
HEK293T	DMD4 & 23	4937.22	5526.78	5176.83	4637.05	4683.44	4399.74	4893.51	409.125
HEK293T	DMD8 & 9	56.7391	59.8696	55.9565	59.383	57.1796	53.7642	57.1487	2.25566
HEK293T	DMD8 & 20	394.174	386.348	418.304	383.18	370.4	329.306	380.285	29.5976
HEK293T	DMD8 & 23	6046.3	6301.83	6567.39	6902.75	6859.68	6256.92	6489.15	346.298
HEK293T	DMD9 & 20	501.783	540.261	488.087	363.239	390.231	419.758	450.56	69.7016
HEK293T	DMD9 & 23	6269.48	6186.39	5629.57	5136.03	5184.94	5214.47	5603.48	515.565
HEK293T	DMD20 & 23	28.9565	29.4783	34.0435	39.6621	32.1704	30.0771	32.398	4.03193

## Sheet: Figure 3D
	No NanoMEDIC						DMD1 NanoMEDIC											DMD23 NanoMEDIC

## Sheet: Figure 3E
Figure 3E
Cell Type	Description	Replicate 1	Replicate 2	Replicate 3	Average	Std deviation
C2C12	No VLPs	0.49	0.45	0.55	0.496667	0.0503322
C2C12	NanoMEDIC with DMD1 sgRNA	28.4	27.5	28.4	28.1	0.519615
C2C12	NanoMEDIC with DMD23 sgRNA	0.24	0.84	0.45	0.51	0.304467

[truncated: 44 more sheets: Figure 3F, Figure 3G, Figure 3H, Figure 4A, Figure 4B-C, Figure 4D, Figure 4E, Figure 5A, Figure 5B, Figure 5D, Figure 5E, Figure 5G, Figure 5H, Figure 6B, Figure 6D, Figure 6E, Figure 6G, Figure 6H, Figure 6F, Figure S1A …]
